# Supplementary material for: Early Patellofemoral Osteoarthritis Following ACL Reconstruction: A Narrative Review
Source: Healthcare (Basel). 2026 Jul 12;14(14):2081. doi: 10.3390/healthcare14142081 (PMC13409903; doi:10.3390/healthcare14142081)
Supplement: Supplementary file 1 [file healthcare-14-02081-s001.zip]

Archive with 2 entries (2 files):
- Supplementary Material Figure S1.pdf
- Supplementary Material Table S1.pdf
